# Supplementary material for: In Vitro Antiplasmodial and Cytotoxic Activities of Compounds from the Roots of Eriosema montanum Baker f. (Fabaceae)
Source: Molecules. 2021 May 10;26(9):2795. doi: 10.3390/molecules26092795 (PMC8125995; doi:10.3390/molecules26092795)
Supplement: Supplementary file 1 [file molecules-26-02795-s001.zip]

Archive with 1 entries (1 files):
- molecules-1197824-SI.pdf
